# Supplementary material for: Analysis of Pseudomonas aeruginosa Isolates from Patients with Cystic Fibrosis Revealed Novel Groups of Filamentous Bacteriophages
Source: Viruses. 2023 Nov 5;15(11):2215. doi: 10.3390/v15112215 (PMC10675462; doi:10.3390/v15112215)
Supplement: Supplementary file 1 [file viruses-15-02215-s001.zip]

Archive with 4 entries (4 files):
- Figure_S1.jpg
- Figure_S2.jpg
- File_S1.zip
- Table_S1.xlsx
