# Supplementary material for: Analysis of Pseudomonas aeruginosa Isolates from Patients with Cystic Fibrosis Revealed Novel Groups of Filamentous Bacteriophages
Source: Viruses. 2023 Nov 5;15(11):2215. doi: 10.3390/v15112215 (PMC10675462; doi:10.3390/v15112215)
Supplement: Supplementary file 1 [file viruses-15-02215-s001.zip › Table_S1.xlsx]

## Sheet: 88-strains_list
Isolate	Group 1	Group 2	Group 3	Group 4	Group 5	Group 6	Group 7
317
448
561
698		698_30
17897		17897_27					17897_7
17903
17914		17914_19
105-4	105-4_11	105-4_4
124-1		124-1_9
124-2		124-2_18
128-2
135-3
158-4	158-4_37	158-4_4
159-5
17-2	17-2_14
177-6		177-6_11
17892-1	17892-1_3	17892-1_2
17896-7-1		17896-7-1_5
17896-7-2		17896-7-2_7
17898-1
17898-2
17902-1	17902-1_24				17902-1_16
17902-2	17902-2_16				17902-2_8
17903-2
17905-1	17905-1_7
17905-2	17905-2_21
17911-2	17911-2_21	17911-2_7
189-1	189-1_37			189-1_6
191-1
192-4	192-4_15
2-1	2-1_15
212-2		212-2_14
215-4		215-4_9
220-2				220-2_1
224-1
225-1
233-2
239-1		239-1_1
248-3	248-3_2
250-1
294-1
294-2
295-1
295-2
3-2
316-1
316-2
324-2		324-2_2
324-3		324-3_9
325-1	325-1_25
325-2	325-2_15
36-2				36-2_3
417-1
417-2	471-2_20
41723-1	41723-1_20
41723-2	41723-2_24
41724-1	41724-1_16
41724-2	41724-2_11
41724-3	41724-3_24
41728-1		41728-1_3
41730-1	41730-1_15	41730-1_2
41748-2
41748-3
41753-2	41753-2_28
41755-1
41770-1
41773-3
41775-5	41775-5_58
41784-2		41784-2_14
41786-2	41786-2_4	41786-2_21
41786-3	41786-3_1	41786-3_13
42-1	42-1_19				42-1_8
471-2					471-2_23
54-4	54-4_40
59-1		59-1_9
62-1	62-1_1		62-1_4
62-2	62-2_7		62-2_31
65-1	65-1_9	65-1_23
79-2
80-2	80-2_29
81-1
82-2		82-2_8
83-1	83-1_28	83-1_20
87-1
97-1	97-1_8					97-1_10
98-3
99-1		99-1_7
99-2		99-2_17
Total isolates	34	28	2	3	4	1	1

## Sheet: representatives
MCP1	54-4_40
MCP2	99-2_17
MCP3	62-2_31
MCP4	189-1_6
MCP5	42-1_8
MCP6	97-1_10
MCP7	17897_7
